# Supplementary material for: REV7 is essential for DNA damage tolerance via two REV3L binding sites in mammalian DNA polymerase ζ
Source: Nucleic Acids Res. 2015 Jan 7;43(2):1000–11. doi: 10.1093/nar/gku1385 (PMC4333420; doi:10.1093/nar/gku1385)
Supplement: SUPPLEMENTARY DATA [file supp_gku1385_nar-03281-d-2014-File010.zip]

Archive with 1 entries (1 files):
- nar-03281-d-2014-File010.eps
